# Supplementary material for: Unraveling the Impacts of Germination on the Volatile and Fatty Acid Profile of Intermediate Wheatgrass (Thinopyrum intermedium) Seeds
Source: Molecules. 2024 Sep 9;29(17):4268. doi: 10.3390/molecules29174268 (PMC11397152; doi:10.3390/molecules29174268)
Supplement: Supplementary file 1 [file molecules-29-04268-s001.zip]

Archive with 1 entries (1 files):
- molecules-3188835-supplementary.pdf
